# Supplementary material for: Comparison of Fibrinogen Concentrate and Cryoprecipitate on Major Thromboembolic Events after Living Donor Liver Transplantation
Source: J Clin Med. 2023 Dec 4;12(23):7496. doi: 10.3390/jcm12237496 (PMC10707065; doi:10.3390/jcm12237496)
Supplement: Supplementary file 1 [file jcm-12-07496-s001.zip]

Archive with 1 entries (1 files):
- jcm-2726526-supplementary.pdf
